# Supplementary material for: Multi-ancestry genome- and phenome-wide association studies of diverticular disease in electronic health records with natural language processing enriched phenotyping algorithm
Source: PLoS One. 2023 May 17;18(5):e0283553. doi: 10.1371/journal.pone.0283553 (PMC10191288; doi:10.1371/journal.pone.0283553)
Supplement: S1 Table — (XLSX) [file pone.0283553.s003.xlsx]

## Sheet: SuppTable1
S1 Table. PheWAS association results (p-value < 1E-04) of 52 divertic susceptability SNPs in MA, EA, AA participants
	Cohort	Phecode	SNP	CHR	POS	Effect Allele	EHR Phenotype	Phenotype Category	Beta	SE	OR	p-value	Total counts	Case counts	Allele Frequency	FDR (<0.05)
	MA PheWAS	714.1	rs9272785	6	32610401	A	Rheumatoid arthritis	musculoskeletal	0.34471	0.0277691	1.41158	2.20931e-35	73642	4221	0.16365	TRUE
		250.13	rs9272785	6	32610401	A	Type 1 diabetes with ophthalmic manifestations	endocrine/metabolic	0.675302	0.0571473	1.96463	3.19323e-32	58775	837	0.162084	TRUE
		250.11	rs9272785	6	32610401	A	Type 1 diabetes with ketoacidosis	endocrine/metabolic	0.82686	0.0740794	2.28613	6.2701e-29	58411	473	0.161579	TRUE
		250.1	rs9272785	6	32610401	A	Type 1 diabetes	endocrine/metabolic	0.275911	0.0249724	1.31773	2.22547e-28	63981	6043	0.164088	TRUE
		250.12	rs9272785	6	32610401	A	Type 1 diabetes with renal manifestations	endocrine/metabolic	0.606884	0.0577357	1.8347	7.65411e-26	58780	842	0.161943	TRUE
		714	rs9272785	6	32610401	A	Rheumatoid arthritis and other inflammatory polyarthropathies	musculoskeletal	0.249747	0.0243966	1.2837	1.35412e-24	75252	5831	0.163697	TRUE
		452	rs582094	9	136145484	T	Other venous embolism and thrombosis	circulatory system	0.160575	0.0171331	1.17419	7.10469e-21	65021	9390	0.363313	TRUE
		250.14	rs9272785	6	32610401	A	Type 1 diabetes with neurological manifestations	endocrine/metabolic	0.450199	0.0488524	1.56862	3.09868e-20	59222	1284	0.162043	TRUE
		562.2	rs4662344	2	144348858	T	Diverticulitis	digestive	0.279925	0.0332058	1.32303	3.45652e-17	59080	3128	0.170878	TRUE
		562.1	rs4662344	2	144348858	T	Diverticulosis	digestive	0.146753	0.0179045	1.15807	2.47638e-16	71835	15883	0.173286	TRUE
		452.2	rs582094	9	136145484	T	Deep vein thrombosis [DVT]	circulatory system	0.187463	0.0230758	1.20619	4.51852e-16	60243	4612	0.361561	TRUE
		562	rs4662344	2	144348858	T	Diverticulosis and diverticulitis	digestive	0.140873	0.0174721	1.15128	7.45971e-16	72751	16799	0.173331	TRUE
		415.1	rs582094	9	136145484	T	Acute pulmonary heart disease	circulatory system	0.194426	0.024965	1.21461	6.81104e-15	75060	3660	0.361244	TRUE
		415.11	rs582094	9	136145484	T	Pulmonary embolism and infarction, acute	circulatory system	0.196017	0.0257457	1.21655	2.66576e-14	74833	3433	0.361178	TRUE
		286.81	rs582094	9	136145484	T	Primary hypercoagulable state	hematopoietic	0.264589	0.0384102	1.3029	5.63762e-12	67837	1461	0.361152	TRUE
		286.8	rs582094	9	136145484	T	Hypercoagulable state	hematopoietic	0.255268	0.0371452	1.29081	6.32391e-12	67943	1567	0.36117	TRUE
		451	rs582094	9	136145484	T	Phlebitis and thrombophlebitis	circulatory system	0.16053	0.0236965	1.17413	1.24903e-11	60242	4611	0.360911	TRUE
		250.3	rs9272785	6	32610401	A	Insulin pump user	endocrine/metabolic	0.162465	0.0255549	1.17641	2.05058e-10	64115	6177	0.162598	TRUE
		250.6	rs9272785	6	32610401	A	Polyneuropathy in diabetes	endocrine/metabolic	0.188191	0.0296473	1.20706	2.18624e-10	62331	4393	0.162239	TRUE
		250.7	rs9272785	6	32610401	A	Diabetic retinopathy	endocrine/metabolic	0.217197	0.0347634	1.24259	4.16095e-10	74894	3129	0.163985	TRUE
		250.15	rs9272785	6	32610401	A	Diabetes type 1 with peripheral circulatory disorders	endocrine/metabolic	0.506734	0.0848376	1.65986	2.32943e-09	58343	405	0.16109	TRUE
		451.2	rs582094	9	136145484	T	Phlebitis and thrombophlebitis of lower extremities	circulatory system	0.165422	0.0281586	1.17989	4.23729e-09	58876	3245	0.360393	TRUE
		250	rs9272785	6	32610401	A	Diabetes mellitus	endocrine/metabolic	0.0921316	0.0157498	1.09651	4.92512e-09	80544	22606	0.163209	TRUE
		250.23	rs9272785	6	32610401	A	Type 2 diabetes with ophthalmic manifestations	endocrine/metabolic	0.204656	0.0350102	1.2271	5.04703e-09	61067	3129	0.161659	TRUE
		562.1	rs7609897	3	15502681	T	Diverticulosis	digestive	-0.0969107	0.0168007	0.907637	8.01002e-09	71835	15883	0.220457	TRUE
		244.4	rs9272785	6	32610401	A	Hypothyroidism NOS	endocrine/metabolic	0.10075	0.0176142	1.106	1.06615e-08	81552	14209	0.163068	TRUE
		562.1	rs7086249	10	25811435	C	Diverticulosis	digestive	-0.0792432	0.013898	0.923815	1.18578e-08	71835	15883	0.48294	TRUE
		562	rs7609897	3	15502681	T	Diverticulosis and diverticulitis	digestive	-0.0913435	0.0163565	0.912704	2.34332e-08	72751	16799	0.220561	TRUE
		244	rs9272785	6	32610401	A	Hypothyroidism	endocrine/metabolic	0.0957924	0.017288	1.10053	3.00764e-08	82279	14936	0.163031	TRUE
		562	rs67153654	13	108224984	A	Diverticulosis and diverticulitis	digestive	-0.0955103	0.0172728	0.908909	3.211e-08	72751	16799	0.189166	TRUE
		562	rs4333882	1	234352899	G	Diverticulosis and diverticulitis	digestive	0.0860173	0.0160327	1.08983	8.09013e-08	72751	16799	0.253887	TRUE
		562.1	rs4333882	1	234352899	G	Diverticulosis	digestive	0.0877342	0.0164547	1.0917	9.72187e-08	71835	15883	0.25386	TRUE
		250.2	rs9272785	6	32610401	A	Type 2 diabetes	endocrine/metabolic	0.0846363	0.0160123	1.08832	1.25218e-07	79728	21790	0.162885	TRUE
		562	rs10472291	5	37772780	A	Diverticulosis and diverticulitis	digestive	0.0734286	0.0140781	1.07619	1.83041e-07	72751	16799	0.379699	TRUE
		562	rs582094	9	136145484	T	Diverticulosis and diverticulitis	digestive	-0.0738689	0.0142283	0.928793	2.08389e-07	72751	16799	0.359466	TRUE
		562.1	rs67153654	13	108224984	A	Diverticulosis	digestive	-0.0918159	0.0177066	0.912273	2.15543e-07	71835	15883	0.189323	TRUE
		562	rs7086249	10	25811435	C	Diverticulosis and diverticulitis	digestive	-0.070112	0.0135562	0.932289	2.31681e-07	72751	16799	0.483114	TRUE
		562.1	rs10472291	5	37772780	A	Diverticulosis	digestive	0.0737096	0.0144447	1.07649	3.34503e-07	71835	15883	0.379502	TRUE
		707.2	rs9272785	6	32610401	A	Chronic ulcer of leg or foot	dermatologic	0.149874	0.0296667	1.16169	4.37358e-07	85913	4243	0.162752	TRUE
		286.2	rs582094	9	136145484	T	Encounter for long-term (current) use of anticoagulants	hematopoietic	0.0743414	0.0147721	1.07717	4.83946e-07	79613	13237	0.361518	TRUE
		415	rs582094	9	136145484	T	Pulmonary heart disease	circulatory system	0.0827203	0.0165815	1.08624	6.07805e-07	80663	9263	0.361176	TRUE
		562.1	rs582094	9	136145484	T	Diverticulosis	digestive	-0.0711774	0.0145889	0.931297	1.06701e-06	71835	15883	0.359825	TRUE
		250.21	rs9272785	6	32610401	A	Type 2 diabetes with ketoacidosis	endocrine/metabolic	0.365954	0.0758576	1.44189	1.40547e-06	58514	576	0.160961	TRUE
		550.1	rs1802575	2	56093204	C	Inguinal hernia	digestive	0.154325	0.0335366	1.16687	4.19056e-06	77288	4256	0.108607	TRUE
		440.2	rs9272785	6	32610401	A	Atherosclerosis of the extremities	circulatory system	0.12266	0.0267121	1.1305	4.39179e-06	71386	5820	0.161845	TRUE
		278	rs962369	11	27734420	C	Overweight, obesity and other hyperalimentation	endocrine/metabolic	0.0548373	0.0120086	1.05637	4.9597e-06	88723	29431	0.261398	TRUE
		286	rs582094	9	136145484	T	Coagulation defects	hematopoietic	0.0749948	0.0164418	1.07788	5.08583e-06	75967	9591	0.360755	TRUE
		278.1	rs962369	11	27734420	C	Obesity	endocrine/metabolic	0.0587244	0.0130528	1.06048	6.8279e-06	82664	23372	0.26099	TRUE
		286.11	rs582094	9	136145484	T	Von willebrand's disease	hematopoietic	-0.559326	0.124429	0.571594	6.95281e-06	66560	184	0.359563	TRUE
		550	rs1802575	2	56093204	C	Abdominal hernia	digestive	0.0889752	0.0198562	1.09305	7.42988e-06	88723	15691	0.109893	TRUE
		367.9	rs7609897	3	15502681	T	Blindness and low vision	sense organs	-0.140326	0.0316061	0.869075	9.00312e-06	76213	3598	0.22073	TRUE
		702.1	rs582094	9	136145484	T	Actinic keratosis	dermatologic	-0.0728428	0.0164824	0.929747	9.89677e-06	81332	12171	0.360276	TRUE
		250.24	rs9272785	6	32610401	A	Type 2 diabetes with neurological manifestations	endocrine/metabolic	0.118294	0.0268898	1.12558	1.08632e-05	63650	5712	0.161728	TRUE
		440.21	rs9272785	6	32610401	A	Atherosclerosis of native arteries of the extremities with ulceration or gangrene	circulatory system	0.219607	0.0515022	1.24559	2.00777e-05	66883	1317	0.161184	TRUE
		454.1	rs582094	9	136145484	T	Varicose veins of lower extremity	circulatory system	0.0958992	0.0227547	1.10065	2.50354e-05	61027	5396	0.359873	TRUE
		555.2	rs9272785	6	32610401	A	Ulcerative colitis	digestive	-0.193394	0.0463481	0.824157	3.01088e-05	57930	1978	0.162058	FALSE
		938.1	rs387505	15	68238462	T	Acute dermatitis due to solar radiation	injuries & poisonings	0.169662	0.0407057	1.1849	3.0726e-05	57882	1386	0.38417	FALSE
		560.1	rs4662344	2	144348858	T	Paralytic ileus	digestive	0.140363	0.0339301	1.15069	3.52163e-05	59051	3099	0.169752	FALSE
		562.2	rs67153654	13	108224984	A	Diverticulitis	digestive	-0.14394	0.0348066	0.865939	3.5429e-05	59080	3128	0.190014	FALSE
		452.8	rs582094	9	136145484	T	Postphlebitic syndrome	circulatory system	0.321996	0.0783314	1.37988	3.94467e-05	55974	343	0.358979	FALSE
		550.3	rs1802575	2	56093204	C	Femoral hernia	digestive	0.536387	0.131026	1.70982	4.24482e-05	73236	204	0.107352	FALSE
		562.1	rs1888693	10	18440444	A	Diverticulosis	digestive	-0.0591914	0.0145214	0.942526	4.57894e-05	71835	15883	0.370105	FALSE
		562	rs1802575	2	56093204	C	Diverticulosis and diverticulitis	digestive	0.0851424	0.0209122	1.08887	4.67282e-05	72751	16799	0.109834	FALSE
		562	rs1888693	10	18440444	A	Diverticulosis and diverticulitis	digestive	-0.0576167	0.0141571	0.944012	4.70501e-05	72751	16799	0.369981	FALSE
		251.1	rs9272785	6	32610401	A	Hypoglycemia	endocrine/metabolic	0.155773	0.0383656	1.16856	4.90291e-05	54289	2566	0.160953	FALSE
		580.12	rs9272785	6	32610401	A	Non-proliferative glomerulonephritis	genitourinary	-0.374182	0.0922779	0.687852	5.01452e-05	62518	625	0.161961	FALSE
		202.23	rs7098322	10	101391169	C	Lymphosarcoma	neoplasms	0.430125	0.107602	1.53745	6.40512e-05	83857	284	0.144448	FALSE
		276.5	rs9272785	6	32610401	A	Hypovolemia	endocrine/metabolic	0.0704506	0.0177311	1.07299	7.08935e-05	75062	15296	0.162725	FALSE
		335	rs9272785	6	32610401	A	Multiple sclerosis	neurological	-0.269906	0.0680132	0.763451	7.23473e-05	65864	954	0.160421	FALSE
		601.1	rs10120333	9	78740353	G	Prostatitis	genitourinary	0.127756	0.0323769	1.13628	7.95046e-05	76171	2007	0.491499	FALSE
		717	rs9272785	6	32610401	A	Polymyalgia Rheumatica	musculoskeletal	0.19001	0.0482237	1.20926	8.14244e-05	88723	1416	0.162726	FALSE
		443.9	rs9272785	6	32610401	A	Peripheral vascular disease, unspecified	circulatory system	0.0880978	0.0224156	1.09209	8.48768e-05	74315	8749	0.161905	FALSE
		562.2	rs4333882	1	234352899	G	Diverticulitis	digestive	0.123988	0.031551	1.132	8.5029e-05	59080	3128	0.256864	FALSE
		578	rs582094	9	136145484	T	Gastrointestinal hemorrhage	digestive	-0.0548822	0.0139763	0.946597	8.60862e-05	81555	14801	0.36045	FALSE
		726.2	rs1888693	10	18440444	A	Synoviopathy	musculoskeletal	0.134158	0.0341772	1.14357	8.65975e-05	58713	2059	0.374091	FALSE
		647.1	rs9960286	18	20028737	G	Infections of genitourinary tract during pregnancy	pregnancy complications	-0.299015	0.0763681	0.741549	9.02395e-05	88232	557	0.252771	FALSE
		443	rs9272785	6	32610401	A	Peripheral vascular disease	circulatory system	0.0806043	0.0205909	1.08394	9.05731e-05	76157	10591	0.162086	FALSE
		440	rs9272785	6	32610401	A	Atherosclerosis	circulatory system	0.0802319	0.0205162	1.08354	9.20461e-05	76721	11155	0.162218	FALSE
	EA PheWAS	714.1	rs9272785	6	32610401	A	Rheumatoid arthritis	musculoskeletal	0.367059	0.0306246	1.44348	4.21874e-33	54680	3459	0.175988	TRUE
		250.13	rs9272785	6	32610401	A	Type 1 diabetes with ophthalmic manifestations	endocrine/metabolic	0.66738	0.0639559	1.94912	1.71611e-25	44172	638	0.173549	TRUE
		714	rs9272785	6	32610401	A	Rheumatoid arthritis and other inflammatory polyarthropathies	musculoskeletal	0.272462	0.0268483	1.31319	3.37551e-24	56043	4822	0.175874	TRUE
		452	rs582094	9	136145484	T	Other venous embolism and thrombosis	circulatory system	0.193777	0.0193818	1.21383	1.55687e-23	47571	7568	0.343571	TRUE
		250.1	rs9272785	6	32610401	A	Type 1 diabetes	endocrine/metabolic	0.267718	0.0290134	1.30698	2.77272e-20	47712	4178	0.175784	TRUE
		250.14	rs9272785	6	32610401	A	Type 1 diabetes with neurological manifestations	endocrine/metabolic	0.468086	0.0552917	1.59693	2.54521e-17	44454	920	0.173685	TRUE
		452.2	rs582094	9	136145484	T	Deep vein thrombosis [DVT]	circulatory system	0.21693	0.0261214	1.24226	1.00081e-16	43694	3691	0.340367	TRUE
		250.12	rs9272785	6	32610401	A	Type 1 diabetes with renal manifestations	endocrine/metabolic	0.550875	0.0665931	1.73477	1.31441e-16	44131	597	0.173336	TRUE
		250.11	rs9272785	6	32610401	A	Type 1 diabetes with ketoacidosis	endocrine/metabolic	0.743426	0.0908987	2.10313	2.8712e-16	43825	291	0.172824	TRUE
		562.1	rs4662344	2	144348858	T	Diverticulosis	digestive	0.161503	0.0197521	1.17528	2.92202e-16	53892	13716	0.172669	TRUE
		562	rs4662344	2	144348858	T	Diverticulosis and diverticulitis	digestive	0.153633	0.0194029	1.16606	2.41237e-15	54524	14348	0.172585	TRUE
		415.1	rs582094	9	136145484	T	Acute pulmonary heart disease	circulatory system	0.219074	0.0278217	1.24492	3.42932e-15	55561	2991	0.342839	TRUE
		415.11	rs582094	9	136145484	T	Pulmonary embolism and infarction, acute	circulatory system	0.221604	0.0287075	1.24808	1.16903e-14	55371	2801	0.342761	TRUE
		562.2	rs4662344	2	144348858	T	Diverticulitis	digestive	0.280524	0.0363428	1.32382	1.17419e-14	42850	2674	0.169393	TRUE
		286.81	rs582094	9	136145484	T	Primary hypercoagulable state	hematopoietic	0.290935	0.0432971	1.33768	1.82353e-11	49196	1162	0.341613	TRUE
		286.8	rs582094	9	136145484	T	Hypercoagulable state	hematopoietic	0.277716	0.0418987	1.32011	3.39651e-11	49280	1246	0.341619	TRUE
		451	rs582094	9	136145484	T	Phlebitis and thrombophlebitis	circulatory system	0.167261	0.0261038	1.18206	1.47882e-10	43870	3867	0.339731	TRUE
		250.7	rs9272785	6	32610401	A	Diabetic retinopathy	endocrine/metabolic	0.239797	0.0413699	1.27099	6.77474e-09	55461	2005	0.176205	TRUE
		451.2	rs582094	9	136145484	T	Phlebitis and thrombophlebitis of lower extremities	circulatory system	0.172769	0.0306659	1.18859	1.76171e-08	42769	2766	0.338914	TRUE
		250.15	rs9272785	6	32610401	A	Diabetes type 1 with peripheral circulatory disorders	endocrine/metabolic	0.527226	0.096587	1.69423	4.80012e-08	43816	282	0.172494	TRUE
		250.6	rs9272785	6	32610401	A	Polyneuropathy in diabetes	endocrine/metabolic	0.17918	0.0334883	1.19624	8.77003e-08	46809	3275	0.173813	TRUE
		562.1	rs7086249	10	25811435	C	Diverticulosis	digestive	-0.079836	0.0152456	0.923268	1.63506e-07	53892	13716	0.443702	TRUE
		562	rs582094	9	136145484	T	Diverticulosis and diverticulitis	digestive	-0.0822261	0.0158925	0.921064	2.29261e-07	54524	14348	0.341703	TRUE
		286.11	rs582094	9	136145484	T	Von willebrand's disease	hematopoietic	-0.733162	0.142983	0.480388	2.93433e-07	48189	155	0.339486	TRUE
		250.23	rs9272785	6	32610401	A	Type 2 diabetes with ophthalmic manifestations	endocrine/metabolic	0.2093	0.0408449	1.23281	2.98701e-07	45640	2106	0.173214	TRUE
		244.4	rs9272785	6	32610401	A	Hypothyroidism NOS	endocrine/metabolic	0.0993064	0.0194122	1.1044	3.12624e-07	61294	12236	0.174593	TRUE
		250	rs9272785	6	32610401	A	Diabetes mellitus	endocrine/metabolic	0.0915405	0.0179241	1.09586	3.27109e-07	59857	16323	0.175368	TRUE
		555.2	rs9272785	6	32610401	A	Ulcerative colitis	digestive	-0.254979	0.0505381	0.774933	4.52876e-07	41878	1702	0.175546	TRUE
		562	rs4333882	1	234352899	G	Diverticulosis and diverticulitis	digestive	0.0920629	0.0182711	1.09643	4.68698e-07	54524	14348	0.209467	TRUE
		562.1	rs4333882	1	234352899	G	Diverticulosis	digestive	0.0934289	0.0186171	1.09793	5.20908e-07	53892	13716	0.209419	TRUE
		244	rs9272785	6	32610401	A	Hypothyroidism	endocrine/metabolic	0.0941498	0.0190882	1.09872	8.12464e-07	61849	12791	0.174546	TRUE
		415	rs582094	9	136145484	T	Pulmonary heart disease	circulatory system	0.0924446	0.0187918	1.09685	8.68005e-07	59976	7406	0.342845	TRUE
		315	rs9272785	6	32610401	A	Develomental delays and disorders	mental disorders	0.164121	0.0335226	1.17836	9.78923e-07	64009	4181	0.173811	TRUE
		250.3	rs9272785	6	32610401	A	Insulin pump user	endocrine/metabolic	0.14262	0.0295064	1.15329	1.34141e-06	47840	4306	0.174216	TRUE
		562	rs7609897	3	15502681	T	Diverticulosis and diverticulitis	digestive	-0.0868244	0.0179866	0.916838	1.38478e-06	54524	14348	0.227349	TRUE
		562.1	rs7609897	3	15502681	T	Diverticulosis	digestive	-0.0884582	0.0183474	0.915341	1.42625e-06	53892	13716	0.22739	TRUE
		562	rs67153654	13	108224984	A	Diverticulosis and diverticulitis	digestive	-0.089679	0.018847	0.914225	1.95255e-06	54524	14348	0.19861	TRUE
		562.1	rs582094	9	136145484	T	Diverticulosis	digestive	-0.0769242	0.016193	0.92596	2.02954e-06	53892	13716	0.342064	TRUE
		562	rs7086249	10	25811435	C	Diverticulosis and diverticulitis	digestive	-0.0708232	0.0149572	0.931627	2.18999e-06	54524	14348	0.443997	TRUE
		562.1	rs67153654	13	108224984	A	Diverticulosis	digestive	-0.086386	0.0192149	0.91724	6.9312e-06	53892	13716	0.198768	TRUE
		335	rs9272785	6	32610401	A	Multiple sclerosis	neurological	-0.344032	0.0766445	0.708906	7.16664e-06	48334	772	0.172529	TRUE
		250.2	rs9272785	6	32610401	A	Type 2 diabetes	endocrine/metabolic	0.0814687	0.0182035	1.08488	7.62527e-06	59330	15796	0.174979	TRUE
		562.2	rs582094	9	136145484	T	Diverticulitis	digestive	-0.137133	0.0312901	0.871854	1.17257e-05	42850	2674	0.342205	TRUE
		707.2	rs9272785	6	32610401	A	Chronic ulcer of leg or foot	dermatologic	0.142461	0.0325724	1.15311	1.22172e-05	64508	3405	0.174412	TRUE
		550.1	rs1802575	2	56093204	C	Inguinal hernia	digestive	0.157506	0.0360865	1.17059	1.27304e-05	57410	3672	0.12854	TRUE
		736.5	rs148376933	2	99228975	T	Acquired deformities of knee	musculoskeletal	5.69363	1.31179	296.971	1.4226e-05	52192	227	2.874e-05	TRUE
		245.21	rs9272785	6	32610401	A	Chronic lymphocytic thyroiditis	endocrine/metabolic	0.210687	0.0493109	1.23453	1.93193e-05	50437	1379	0.172948	TRUE
		594.1	rs71472433	15	40649609	C	Calculus of kidney	genitourinary	0.11992	0.028103	1.12741	1.97982e-05	64505	4936	0.157507	TRUE
		550	rs1802575	2	56093204	C	Abdominal hernia	digestive	0.0894464	0.0209663	1.09357	1.9883e-05	66776	13038	0.129216	TRUE
		285.1	rs2784255	1	221066373	T	Acute posthemorrhagic anemia	hematopoietic	0.0780362	0.0186527	1.08116	2.86888e-05	48655	7327	0.494841	FALSE
		286.2	rs582094	9	136145484	T	Encounter for long-term (current) use of anticoagulants	hematopoietic	0.0677467	0.0162089	1.07009	2.92036e-05	59555	11521	0.343791	FALSE
		717	rs9272785	6	32610401	A	Polymyalgia Rheumatica	musculoskeletal	0.209534	0.050423	1.2331	3.24535e-05	66776	1285	0.174187	FALSE
		938.1	rs387505	15	68238462	T	Acute dermatitis due to solar radiation	injuries & poisonings	0.172973	0.0417151	1.18883	3.37539e-05	43631	1325	0.424664	FALSE
		562.1	rs10472291	5	37772780	A	Diverticulosis	digestive	0.0663539	0.0160246	1.0686	3.46161e-05	53892	13716	0.339614	FALSE
		555.21	rs9272785	6	32610401	A	Ulcerative colitis (chronic)	digestive	-0.2708	0.0654902	0.762769	3.54997e-05	41192	1016	0.176017	FALSE
		245.2	rs9272785	6	32610401	A	Chronic thyroiditis	endocrine/metabolic	0.200254	0.0484488	1.22171	3.57577e-05	50496	1438	0.172944	FALSE
		647.3	rs148376933	2	99228975	T	Major puerperal infection	pregnancy complications	5.83489	1.41378	342.026	3.67284e-05	66326	64	3.01541e-05	FALSE
		562	rs10472291	5	37772780	A	Diverticulosis and diverticulitis	digestive	0.0641388	0.0157159	1.06624	4.48152e-05	54524	14348	0.339658	FALSE
		807	rs3113037	7	96078564	T	Fracture of ribs	injuries & poisonings	0.151315	0.0372452	1.16336	4.85165e-05	52252	1968	0.245837	FALSE
		250.21	rs9272785	6	32610401	A	Type 2 diabetes with ketoacidosis	endocrine/metabolic	0.393096	0.096852	1.48156	4.93413e-05	43836	302	0.172336	FALSE
		531.2	rs582094	9	136145484	T	Gastric ulcer	digestive	-0.152834	0.0376842	0.858272	4.99918e-05	64118	1714	0.342556	FALSE
		315.2	rs9272785	6	32610401	A	Speech and language disorder	mental disorders	0.202252	0.0502167	1.22416	5.63508e-05	61789	1961	0.173073	FALSE
		555	rs9272785	6	32610401	A	Inflammatory bowel disease and other gastroenteritis and colitis	digestive	-0.162489	0.0403456	0.850026	5.63926e-05	42757	2581	0.17555	FALSE
		278	rs962369	11	27734420	C	Overweight, obesity and other hyperalimentation	endocrine/metabolic	0.0542496	0.0134934	1.05575	5.80867e-05	66776	21472	0.286128	FALSE
		278.1	rs962369	11	27734420	C	Obesity	endocrine/metabolic	0.0585628	0.0147337	1.06031	7.04518e-05	62065	16761	0.285886	FALSE
		555.21	rs7098322	10	101391169	C	Ulcerative colitis (chronic)	digestive	0.252078	0.0634294	1.2867	7.06296e-05	41192	1016	0.120812	FALSE
		172	rs9272785	6	32610401	A	Skin cancer	neoplasms	-0.0828562	0.0208804	0.920483	7.24364e-05	63049	10600	0.174341	FALSE
		573.7	rs3113037	7	96078564	T	Abnormal results of function study of liver	digestive	0.105387	0.026604	1.11114	7.45338e-05	53194	3992	0.246607	FALSE
		172.2	rs9272785	6	32610401	A	Other non-epithelial cancer of skin	neoplasms	-0.0865374	0.0218802	0.917101	7.65171e-05	61973	9524	0.174342	FALSE
		440.21	rs9272785	6	32610401	A	Atherosclerosis of native arteries of the extremities with ulceration or gangrene	circulatory system	0.227756	0.0577255	1.25578	7.96323e-05	48269	1001	0.174626	FALSE
		702.1	rs582094	9	136145484	T	Actinic keratosis	dermatologic	-0.0664236	0.0170273	0.935734	9.57949e-05	60407	11858	0.341426	FALSE
		301.1	rs61823192	1	219294570	T	Schizoid personality disorder	mental disorders	1.05087	0.269454	2.86013	9.61991e-05	35162	151	0.0228372	FALSE
		426.21	rs7098322	10	101391169	C	First degree AV block	circulatory system	-0.174364	0.0447295	0.839991	9.69141e-05	36676	3733	0.121524	FALSE
		440.2	rs9272785	6	32610401	A	Atherosclerosis of the extremities	circulatory system	0.114323	0.0293839	1.12111	9.99689e-05	52076	4808	0.175042	FALSE
	AA PheWAS	250.11	rs9272785	6	32610401	A	Type 1 diabetes with ketoacidosis	endocrine/metabolic	1.10378	0.147418	3.01553	7.02493e-14	9120	144	0.095011	TRUE
		250.1	rs9272785	6	32610401	A	Type 1 diabetes	endocrine/metabolic	0.390136	0.0734303	1.47718	1.07829e-07	10116	1140	0.0964808	TRUE
		367.8	rs2049865	8	116588546	C	Hypermetropia	sense organs	0.561894	0.119103	1.75399	2.38517e-06	11913	362	0.108831	FALSE
		333.1	rs1973232	17	76856966	G	Essential tremor	neurological	1.12675	0.260134	3.0856	1.48166e-05	10850	94	0.0352535	FALSE
		562.1	rs10472291	5	37772780	A	Diverticulosis	digestive	0.188219	0.044811	1.2071	2.66582e-05	11148	1251	0.540635	FALSE
		368.4	rs1973232	17	76856966	G	Visual field defects	sense organs	0.933218	0.223677	2.54268	3.01707e-05	11599	146	0.0357358	FALSE
		562	rs10472291	5	37772780	A	Diverticulosis and diverticulitis	digestive	0.177792	0.0435974	1.19458	4.54172e-05	11226	1329	0.540665	FALSE
		381.11	rs148376933	2	99228975	T	Suppurative and unspecified otitis media	sense organs	0.831333	0.207079	2.29638	5.95539e-05	12381	1987	0.00629998	FALSE
		628	rs1473813	13	33727605	A	Ovarian cyst	genitourinary	0.234079	0.0591293	1.26374	7.53374e-05	10746	790	0.366555	FALSE
		626.1	rs1473813	13	33727605	A	Irregular menstrual cycle/bleeding	genitourinary	0.159311	0.0404771	1.1727	8.29105e-05	11988	2032	0.368994	FALSE
		250.3	rs9272785	6	32610401	A	Insulin pump user	endocrine/metabolic	0.293392	0.0750201	1.34097	9.19715e-05	10140	1164	0.0956607	FALSE
		271	rs3113037	7	96078564	T	Disorders of carbohydrate transport and metabolism	endocrine/metabolic	0.338299	0.086521	1.40256	9.22877e-05	13446	311	0.265581	FALSE
		386.2	rs1888693	10	18440444	A	Peripheral or central vertigo	sense organs	0.34081	0.0873359	1.40609	9.52879e-05	11309	286	0.478822	FALSE
