# Supplementary material for: Multi-ancestry genome- and phenome-wide association studies of diverticular disease in electronic health records with natural language processing enriched phenotyping algorithm
Source: PLoS One. 2023 May 17;18(5):e0283553. doi: 10.1371/journal.pone.0283553 (PMC10191288; doi:10.1371/journal.pone.0283553)
Supplement: S2 Table — (XLSX) [file pone.0283553.s004.xlsx]

## Sheet: SuppTable2
S2 Table. List of exclusion ICD codes for phecode mapping: Not classified as control or case.
	Phecode	exclusion_codes
	562 (Diverticulosis and diverticulitis)	558
		560.2
		560
		560.4
		561
		556
		556.11
		556.1
		562.1
		555.21
		555.2
		555
		564
		555.1
		562.2
		564.9
		557.1
		557
		560.3
		559
		560.1
		564.1
	562.1 (Diverticulosis)	558
		560.2
		560
		560.4
		561
		556
		556.11
		556.1
		562
		555.21
		555.2
		555
		564
		555.1
		562.2
		564.9
		557.1
		557
		560.3
		559
		560.1
		564.1
	562.2 (Diverticulitis)	558
		560.2
		560
		560.4
		561
		556
		556.11
		556.1
		562.1
		562
		555.21
		555.2
		555
		564
		555.1
		564.9
		557.1
		557
		560.3
		559
		560.1
		564.1
