# Supplementary material for: Multi-ancestry genome- and phenome-wide association studies of diverticular disease in electronic health records with natural language processing enriched phenotyping algorithm
Source: PLoS One. 2023 May 17;18(5):e0283553. doi: 10.1371/journal.pone.0283553 (PMC10191288; doi:10.1371/journal.pone.0283553)
Supplement: S3 Table — (XLSX) [file pone.0283553.s005.xlsx]

## Sheet: SuppTable3
	S3 Table. GWAS results of ARGHAP loci among partipants of African ancestry
	(a) Data pull results of ARGHAP15 variants in AA-specific 'Diverticulosis vs. Control' results, which were significant in EA/MA-specific GWAS.
	Genomic Position	CHR	BP	A1	A2	RAF	TOTAL N	BETA	OR	SE	L95	U95	STAT	PVAL
	2:144275192	2	144275192	C	A	0.1738	1988	0.0544882	1.056	0.09178	0.8818	1.264	0.5889	0.556
	2:144278534	2	144278534	C	T	0.1675	1988	0.0610951	1.063	0.1034	0.8684	1.302	0.5954	0.5516
	2:144279702	2	144279702	C	T	0.1742	1988	0.0158733	1.016	0.09251	0.8479	1.219	0.1766	0.8598
	2:144289763	2	144289763	C	T	0.1886	1988	0.00995033	1.01	0.07836	0.8666	1.178	0.1329	0.8943
	2:144291041	2	144291041	T	C	0.1753	1988	0.001998	1.002	0.09073	0.8387	1.197	0.02124	0.9831
	2:144292040	2	144292040	A	C	0.1755	1988	0.00399202	1.004	0.09089	0.8401	1.2	0.04356	0.9653
	2:144296249	2	144296249	A	G	0.156	1988	-0.157122	0.8546	0.1418	0.6472	1.128	-1.109	0.2676
	2:144298671	2	144298671	G	C	0.1752	1988	-0.00140098	0.9986	0.0902	0.8368	1.192	-0.01513	0.9879
	2:144300147	2	144300147	A	G	0.1748	1988	0.0188218	1.019	0.09094	0.8525	1.218	0.205	0.8375
	2:144302171	2	144302171	G	A	0.1754	1988	0.0237165	1.024	0.09066	0.8572	1.223	0.2603	0.7946
	2:144304318	2	144304318	G	A	0.1754	1988	0.0246926	1.025	0.09081	0.8582	1.225	0.2764	0.7823
	2:144305674	2	144305674	G	A	0.1752	1988	0.0305292	1.031	0.09088	0.863	1.232	0.3383	0.7351
	2:144308396	2	144308396	T	A	0.1756	1988	0.00796817	1.008	0.09125	0.8426	1.205	0.08291	0.9339
	2:144308780	2	144308780	C	G	0.1752	1988	-0.000300045	0.9997	0.09131	0.8359	1.196	-0.003476	0.9972
	2:144314247	2	144314247	T	G	0.1677	1988	0.0468836	1.048	0.1026	0.8568	1.281	0.4528	0.6507
	2:144318832	2	144318832	T	C	0.1747	1988	0.00299551	1.003	0.09219	0.8373	1.202	0.03403	0.9729
	2:144322838	2	144322838	G	A	0.1751	1988	0.0109399	1.011	0.0918	0.8444	1.21	0.1177	0.9063
	2:144325926	2	144325926	A	G	0.1714	1988	0.00598207	1.006	0.09211	0.8396	1.205	0.06242	0.9502
	2:144328281	2	144328281	A	G	0.1524	1988	-0.126925	0.8808	0.1464	0.6611	1.173	-0.8673	0.3858
	2:144338446	2	144338446	A	G	0.1714	1988	0.00697561	1.007	0.09135	0.842	1.205	0.07723	0.9384
	2:144338448	2	144338448	A	C	0.1713	1988	0.00697561	1.007	0.09135	0.842	1.205	0.07723	0.9384
	2:144342661	2	144342661	C	T	0.1785	1988	0.0129162	1.013	0.08375	0.8599	1.194	0.1571	0.8752
	2:144342744	2	144342744	G	T	0.1738	1988	0.00895974	1.009	0.09028	0.8454	1.204	0.09918	0.921
	2:144347994	2	144347994	C	T	0.1783	1988	0.0129162	1.013	0.08375	0.8599	1.194	0.1571	0.8752
	2:144348155	2	144348155	T	C	0.1726	1988	-0.00260339	0.9974	0.09098	0.8345	1.192	-0.02864	0.9772
	2:144348858	2	144348858	T	C	0.1726	1988	-0.00260339	0.9974	0.09098	0.8345	1.192	-0.02864	0.9772
	2:144349312	2	144349312	C	T	0.1783	1988	0.0129162	1.013	0.08375	0.8599	1.194	0.1571	0.8752
	2:144349478	2	144349478	T	C	0.1783	1988	0.0129162	1.013	0.08375	0.8599	1.194	0.1571	0.8752
	2:144352350	2	144352350	G	A	0.2139	1988	0.0009995	1.001	0.07925	0.8568	1.169	0.01025	0.9918
	2:144352544	2	144352544	G	A	0.2139	1988	0.0009995	1.001	0.07925	0.8568	1.169	0.01025	0.9918
	2:144352681	2	144352681	G	A	0.2139	1988	0.0009995	1.001	0.07925	0.8568	1.169	0.01025	0.9918
	2:144356358	2	144356358	C	T	0.1789	1988	0.0276152	1.028	0.08385	0.8718	1.211	0.3237	0.7462
	2:144356694	2	144356694	T	A	0.1785	1988	0.0237165	1.024	0.08398	0.869	1.208	0.2874	0.7738
	(b) Data pull results of ARGHAP15 variants in AA-specific 'Diverticulitis vs. Control' results, which were significant in EA/MA-specific GWAS.
	2:144275192	2	144275192	C	A	0.1738	1164	0.202941	1.225	0.2069	0.8166	1.837	0.9805	0.3268
	2:144278534	2	144278534	C	T	0.1675	1164	0.271553	1.312	0.2323	0.8322	2.069	1.169	0.2423
	2:144279702	2	144279702	C	T	0.1742	1164	0.188138	1.207	0.2103	0.799	1.822	0.8931	0.3718
	2:144289763	2	144289763	C	T	0.1886	1164	0.00399202	1.004	0.1855	0.6978	1.444	0.02016	0.9839
	2:144291041	2	144291041	T	C	0.1753	1164	0.24686	1.28	0.2012	0.863	1.899	1.228	0.2194
	2:144292040	2	144292040	A	C	0.1755	1164	0.254642	1.29	0.2023	0.868	1.918	1.26	0.2076
	2:144296249	2	144296249	A	G	0.156	1164	-0.00652122	0.9935	0.3252	0.5252	1.879	-0.02013	0.9839
	2:144298671	2	144298671	G	C	0.1752	1164	0.217528	1.243	0.2011	0.838	1.843	1.081	0.2797
	2:144300147	2	144300147	A	G	0.1748	1164	0.258511	1.295	0.2022	0.8716	1.925	1.28	0.2005
	2:144302171	2	144302171	G	A	0.1754	1164	0.231905	1.261	0.2025	0.8482	1.876	1.147	0.2516
	2:144304318	2	144304318	G	A	0.1754	1164	0.235072	1.265	0.2022	0.8513	1.881	1.164	0.2445
	2:144305674	2	144305674	G	A	0.1752	1164	0.236652	1.267	0.2022	0.8522	1.883	1.169	0.2423
	2:144308396	2	144308396	T	A	0.1756	1164	0.239017	1.27	0.2021	0.855	1.888	1.185	0.2361
	2:144308780	2	144308780	C	G	0.1752	1164	0.239017	1.27	0.2021	0.855	1.888	1.185	0.2361
	2:144314247	2	144314247	T	G	0.1677	1164	0.291923	1.339	0.2278	0.8569	2.093	1.282	0.1998
	2:144318832	2	144318832	T	C	0.1747	1164	0.211071	1.235	0.2063	0.8241	1.85	1.022	0.3068
	2:144322838	2	144322838	G	A	0.1751	1164	0.273076	1.314	0.2024	0.8839	1.954	1.35	0.1771
	2:144325926	2	144325926	A	G	0.1714	1164	0.207014	1.23	0.2076	0.8185	1.847	0.9956	0.3195
	2:144326334	2	144326334	G	A	0.2067	1164	0.246079	1.279	0.1915	0.8787	1.861	1.285	0.1989
	2:144328281	2	144328281	A	G	0.1524	1164	-0.177692	0.8372	0.3615	0.4122	1.7	-0.4915	0.6231
	2:144329180	2	144329180	G	A	0.2072	1164	0.265436	1.304	0.19	0.8984	1.892	1.396	0.1627
	2:144334078	2	144334078	C	T	0.2075	1164	0.287432	1.333	0.1902	0.9179	1.935	1.509	0.1312
	2:144338446	2	144338446	A	G	0.1714	1164	0.182322	1.2	0.2062	0.8013	1.798	0.8854	0.3759
	2:144338448	2	144338448	A	C	0.1713	1164	0.182322	1.2	0.2062	0.8013	1.798	0.8854	0.3759
	2:144339654	2	144339654	A	G	0.2062	1164	0.257738	1.294	0.1911	0.8897	1.882	1.348	0.1775
	2:144342661	2	144342661	C	T	0.1785	1164	0.297137	1.346	0.1892	0.9286	1.95	1.568	0.1168
	2:144342744	2	144342744	G	T	0.1738	1164	0.227932	1.256	0.2009	0.8469	1.861	1.133	0.2572
	2:144347994	2	144347994	C	T	0.1783	1164	0.297137	1.346	0.1892	0.9286	1.95	1.568	0.1168
	2:144348155	2	144348155	T	C	0.1726	1164	0.175633	1.192	0.2057	0.7965	1.784	0.8539	0.3932
	2:144348858	2	144348858	T	C	0.1726	1164	0.175633	1.192	0.2057	0.7965	1.784	0.8539	0.3932
	2:144349312	2	144349312	C	T	0.1783	1164	0.297137	1.346	0.1892	0.9286	1.95	1.568	0.1168
	2:144349478	2	144349478	T	C	0.1783	1164	0.297137	1.346	0.1892	0.9286	1.95	1.568	0.1168
	2:144349971	2	144349971	G	A	0.2081	1164	0.252314	1.287	0.1905	0.8861	1.87	1.325	0.1851
	2:144350510	2	144350510	C	T	0.2137	1164	0.354873	1.426	0.1796	1.003	2.028	1.976	0.04814
	2:144352350	2	144352350	G	A	0.2139	1164	0.381172	1.464	0.1792	1.031	2.081	2.128	0.03336
	2:144352544	2	144352544	G	A	0.2139	1164	0.381172	1.464	0.1792	1.031	2.081	2.128	0.03336
	2:144352681	2	144352681	G	A	0.2139	1164	0.381172	1.464	0.1792	1.031	2.081	2.128	0.03336
	2:144356358	2	144356358	C	T	0.1789	1164	0.326422	1.386	0.1883	0.9584	2.005	1.734	0.08288
	2:144356694	2	144356694	T	A	0.1785	1164	0.294906	1.343	0.1897	0.9257	1.947	1.553	0.1204
	2:144363659	2	144363659	T	C	0.1729	1164	0.105261	1.111	0.21	0.736	1.677	0.5007	0.6166
	2:144403796	2	144403796	A	G	0.4765	1164	-0.00060018	0.9994	0.1625	0.7269	1.374	-0.00363	0.9971
