# Supplementary material for: Multi-ancestry genome- and phenome-wide association studies of diverticular disease in electronic health records with natural language processing enriched phenotyping algorithm
Source: PLoS One. 2023 May 17;18(5):e0283553. doi: 10.1371/journal.pone.0283553 (PMC10191288; doi:10.1371/journal.pone.0283553)
Supplement: S4 Table — (XLSX) [file pone.0283553.s006.xlsx]

## Sheet: SuppTable4
	S4 Table. GWAS results of ICD-based identified patients with diverticulitis in eMERGE cohort
		SNP	CHR	POS	Effect Allele	MAF	P-value	OR	SE	nearestGene	Function	CADD	RDB
	Sensitivity analysis	rs6717024	2	144308780	C	0.1789	2.565e-18	1.339	0.03341	ARHGAP15:RP11-570L15.2:RP11-570L15.1	ncRNA_intronic	NA	7
	Diverticulitis	rs11843418	13	108212612	G	0.1998	7.302e-08	0.8302	0.03456	FAM155A	intronic	1.896	5
	MA	rs3096140	5	37832833	G	0.3499	2.396e-07	0.8604	0.02911	GDNF	intronic	3.59	NA
		rs2547371	19	47891511	A	0.05567	2.792e-07	0.7297	0.06136	DHX34	intergenic	2.09	NA
		rs144377383	10	96258265	T	0.02087	3.399e-07	1.558	0.0869	TBC1D12	intronic	0.95	6
		rs2161724	16	84240607	A	0.4493	4.193e-07	1.146	0.02685	ADAD2	intergenic	1.539	NA
