# Supplementary material for: Multi-ancestry genome- and phenome-wide association studies of diverticular disease in electronic health records with natural language processing enriched phenotyping algorithm
Source: PLoS One. 2023 May 17;18(5):e0283553. doi: 10.1371/journal.pone.0283553 (PMC10191288; doi:10.1371/journal.pone.0283553)
Supplement: S5 Table — (2017), Maguire et al. (2018), and Sch et al. (2019). (XLSX) [file pone.0283553.s007.xlsx]

## Sheet: SuppTable5
	S5 Table. Information of 52 reported susceptibility variants from three Eurocentric GWAS of diverticular diseases: Sid et al (2017), Maguire et al (2018), and Sch et al(2019).
				Based on GrCh37/hg19
	Reported Study	Loci #	rsID	Chr	Pos	Nearby Genes	Genes with LD	Reported Effect Allele	Reported EAF	Reported p-value
	Mag, Sid, Sch	1	rs4662344	2	144348858	ARHGAP15		T	0.209	4.9 × 10−13
	Mag	2	rs4333882	1	234352899	SLC35F3		G	0.19	4.44 × 10−22
	Mag, Sid, Sch	3	rs7609897	3	15502681	COLQ–METTL6	EAF1	T	0.22	2.72 × 10−18
	Mag	4	rs7086249	10	25811435	GPR158		C	0.46	5.37 × 10−16
	Mag	5	rs1802575	2	56093204	EFEMP1		C	0.13	7.71 × 10−16
	Mag	6	rs11667256	19	38735804	PPP1R14A	SPINT2	T	0.52	1.24 × 10−14
	Mag	7	rs962369	11	27734420	BDNF	BDNF-AS1, KIF18A, METTL15, ENSG00000255496	C	0.31	2.16 × 10−14
	Mag	8	rs6949391	7	102446863	FAM185A, PMPCB, LRRC17	NAPEPLD, S100A11P1, UPK3BL1, DNAJC2, DPY19L2P2, ARMC10, FBXL13, ENSG00000230257	T	0.34	3.74 × 10−14
	Mag	9	rs61823192	1	219294570	LYPLAL1	ENSG00000223842	T	0.03	1.15 × 10−13
	Mag, Sid, Sch	10	rs67153654	13	108224984	FAM155A		T	0.175	1.3 × 10-8
	Mag	11	rs7098322	10	101391169	SLC25A28	ENTPD7, CUTC, COX15	T	0.87	9.94 × 10−12
	Mag	12	rs10472291	5	37772780	WDR70		A	0.33	1.01 × 10−11
	Mag	13	rs582094	9	136145484	ABO		T	0.32	1.55 × 10−11
	Mag	14	rs75434097	21	47419520	COL6A1	PCBP3	A	0.15	4.90 × 10−11
	Mag	15	rs2280028	16	86233413	LINC01082		A	0.14	7.05 × 10−11
	Mag	16	rs9856118	3	151078216	P2RY12c, P2RY14	GPR87, IGSF10, P2RY13, GPR171, MED12L	G	0.17	8.80 × 10−11
	Mag	17	rs71472433	15	40649609	DISP2	IVD, C15orf23	C	0.17	8.90 × 10−11
	Mag	18	rs2131755	16	84857378	CRISPLD2		G	0.41	1.50 × 10−10
	Mag	19	rs4839715	6	98365289	ENSG00000224849		A	0.37	1.62 × 10−10
	Mag	20	rs148376933	2	99228975	UNC50				1.88 × 10−10
	Mag	21	rs1381335	8	120427648	NOV	ENPP2	T	0.24	1.91 × 10−10
	Mag	22	rs61814883	1	151970629	S100A10	S100A11, TCHH, THEM4	A	0.3	2.05 × 10−10
	Mag	23	rs8074740	17	42312778	UBTF	ASB16, TMUB2, ATXN7L3, ASB16-AS1, C17orf53	A	0.32	2.34 × 10−10
	Mag	24	rs3113037	7	96078564	SHFM1	CLSTN2	T	0.23	2.52 × 10−10
	Mag	25	rs12293535	11	15014854	CALCA	CALCB	A	0.28	6.20 × 10−10
	Mag	26	rs875107	11	70005374	FADD	ANO1	A	0.52	2.33 × 10−9
	Mag	27	rs3823878	7	73443245	ELN	LIMK1	A	0.06	2.63 × 10−9
	Mag	28	rs10471645	5	64295363	CWC27		C	0.83	3.03 × 10−9
	Mag	29	rs1888693	10	18440444	CACNB2		A	0.34	3.58 × 10−9
	Mag	30	rs4871180	8	122259074	HAS2		T	0.25	4.15 × 10−9
	Mag	31	rs2049865	8	116588546	TRPS1		A	0.58	5.54 × 10−9
	Mag	32	rs1544387	4	95773585	BMPR1B		T	0.58	5.74 × 10−9
	Mag	33	rs11934833	4	157557583	ENSG00000251283	ENSG00000249479, ENS00000251511	G	0.3	6.21 × 10−9
	Mag	34	rs2784255	1	221066373	HLX		C	0.48	1.06 × 10−8
	Mag	35	rs10120333	9	78740353	PCSK5		G	0.53	1.54 × 10−8
	Mag	36	rs12942267	17	7372637	ZBTB4	CHRNB1, POLR2A	T	0.64	2.55 × 10−8
	Mag	37	rs62126581	2	18988240	NT5C1B		A	0.17	3.77 × 10−8
	Mag	38	rs115490395	1	110663019	UBL4B		A	0.01	4.39 × 10−8
	Mag	39	rs2470653	3	5846502	EDEM1		A	0.23	4.51 × 10−8
	Mag	40	rs10173528	2	28288392	RBKS	GPN1, BABAM2, SUPT7L, MRPL33	T	0.61	4.73 × 10−8
	Sch	41	rs2056544	15	76826003	SCAPER	LD, eQTL: SCAPER , LOC101929439 (RP11-593F23.1), LD: EFTA, C15orf27, ISL2*, RP11-593F23.1*, RCN2*	G	0.4175	9.8×10−11
	Sch	42	rs9960286	18	20028737	CTAGE1	CTAGE1**	G	0.249	2.3×10−10
	Sch	43	rs6001870	22	40695172	TNRC6B	LD: TNRC6B	C	0.356	4.3×10−9
	Sch	44	rs4132788	4	15386383	C1QTNF7	LD, eQTL:C1QTNF7 1, LD: RP11-665G4.1	T	0.265	1.1×10−8
	Sch	45	rs387505	15	68238462	PIAS1	LD, eQTL: PIAS11 **, LD: AC009292.2**, SKOR1**	T	0.4435	2.9×10−8
	Sch	46	rs34126945	5	122329729	SNX24	LD: SNX24,PPIC, SNX2, AC008669.1*	G	0.329	1.2×10−8
	Sch	47	rs1973232	17	76856966	TIMP2	LD: TIMP2	G	0.189	2.9×10−9
	Sch	48	rs208814	20	37493576	PPP1R16B	LD: PPP1R16B	A	0.3605	9.0×10-−9
	Sch	49	rs7990	6	32609965	HLA-DQA1	LD: HLA-DQA1,BTNL2*, HLA-DRB9*, BTNL2*eQTL: HLA-DQA2, HLA-DRB1, HLA-DOB, BAG6;	A	0.102	1.4×10−8
	Sch	50	rs139760870	10	124168942	PLEKHA1	LD: PLEKHA1, HTRA1*, BTBD16*	A	0.565	1.4×10−8
	Sch	51	rs6714546	2	33361425	LTBP1	LD, eQTL:LTBP1 1	A	0.296	2.4×10−8
	Sch	52	rs1473813	13	33727605	STARD13	LD: STARD13	A	0.386	2.9×10−8
	* For the bolded variants, we used the most proximal SNPs available in our data.
	Proxy SNP	Chr	Position (GRCh37)	Alleles	MAF	Distance from the primary SNP	D'	R2
	rs1807554 (for rs6001870)	22	40695364	(C/G)	0.3546	192	0.9991	0.9343
	rs9272785 (for rs7990)	6	32610401	(G/A)	0.1715	436	0.9783	0.5127
	rs117811194 (for rs139760870)	10	124143523	(G/A)	0.0144	25419	0.9717	0.7526
