# Supplementary material for: Multi-ancestry genome- and phenome-wide association studies of diverticular disease in electronic health records with natural language processing enriched phenotyping algorithm
Source: PLoS One. 2023 May 17;18(5):e0283553. doi: 10.1371/journal.pone.0283553 (PMC10191288; doi:10.1371/journal.pone.0283553)
Supplement: S6 Table — (XLSX) [file pone.0283553.s008.xlsx]

## Sheet: SuppTable6
	S6 Table. OR comparison between our European-specific GWASs and the previous GWAS results from Maguire et al.
			Based on GrCh37/hg19				Our data									Reported in Maguire et al (2018)
								Diverticulosis GWAS of EA (N=18,206)				Diverticulitis GWAS of EA (N=8,187)
	Loci#	rsID	CHR	POSITION	Nearby Genes	Effect Allele	EAF	OR	95% CI (low)	95% CI (high)	P-value	OR	95% CI (low)	95% CI (high)	P-value	Reported EAF	Reported p-value	Reported OR
	1	rs6734367	2	144314247	ARHGAP15	T	0.1677	1.177	1.11	1.247	3.862e-08	1.44	1.28	1.619	1.14e-09	0.179772	4.2856e-44	1.00977
	2	rs4333882	1	234352899	SLC35F3	G	0.2542	1.139	1.079	1.203	2.558e-06	1.099	0.9786	1.235	0.1107	0.191567	4.44e-22	1.00667
	3	rs7609897	3	15502681	COLQ–METTL6	G	0.779	1.06236	1.00786	1.11982	0.02445	1.20511	1.07193	1.35483	0.0018	0.779966	2.7176e-18	1.006
	4	rs7086249	10	25811435	GPR158	T	0.5164	1.03189	0.987167	1.07828	0.1624	1.06883	0.971817	1.17523	0.1696	0.536478	5.3686e-16	1.00435
	5	rs1802575	2	56093204	EFEMP1	C	0.1089	1.052	0.9848	1.124	0.1318	0.9606	0.8295	1.112	0.591	0.13373	7.7111e-16	1.00637
	6	rs11667256	19	38735804	PPP1R14A	A	0.5312	1.0591	1.01348	1.10668	0.01063	1.07308	0.974659	1.18106	0.1487	0.481327	1.24e-14	1.00414
	7	rs962369	11	27734420	BDNF	T	0.739	1.08542	1.03423	1.13921	0.0008773	1.05053	0.94697	1.16564	0.3531	0.692068	2.16e-14	1.00474
	8	rs6949391	7	102446863	FAM185A, PMPCB, LRRC17	T	0.4032	1.067	1.019	1.118	0.00583	1.111	1.007	1.226	0.03619	0.33721	3.7436e-14	1.0043
	9	rs61823192	1	219294570	LYPLAL1	C	0.98169	1.17925	1.01874	1.365	0.02723	1.06633	0.778816	1.46028	0.689	0.971237	1.1493e-13	1.01237
	10	rs9520344	13	107902770	FAM155A	T	0.7871	1.04855	0.996016	1.10327	0.06819	1.24719	1.11272	1.39782	0.000148	0.759652	5.2333e-12	1.00435
	10	rs11619840	13	108218958	FAM155A	C	0.8144	1.12982	1.06906	1.19417	1.532e-05	1.28123	1.13058	1.4518	0.0001029	0.814564	1.6971e-09	1.00418
	11	rs7098322	10	101391169	SLC25A28	C	0.1442	1.056	0.9869	1.13	0.1142	1.096	0.9496	1.266	0.2094	0.125588	9.94e-12	1.00552
	12	rs10472291	5	37772780	WDR70	A	0.3803	1.056	1.009	1.106	0.02027	1.065	0.9652	1.176	0.2093	0.332765	1.0058e-11	1.00388
	13	rs582094	9	136145484	ABO	A	0.6409	1.01297	0.967118	1.06067	0.5844	1.13869	1.02976	1.25929	0.01135	0.681547	1.55e-11	1.00389
	14	rs75434097	21	47419520	COL6A1	A	0.1396	1.034	0.9715	1.102	0.29	1.112	0.9747	1.27	0.1141	0.145043	4.9e-11	1.00504
	15	rs2280028	16	86233413	LINC01082	G	0.8202	1.05474	0.99108	1.12296	0.09523	1.04833	0.914913	1.20091	0.4963	0.858337	7.05e-11	1.00503
	16	rs9856118	3	151078216	P2RY12, P2RY14	A	0.8596	0.994036	1.05385	0.937207	0.8389	0.968054	1.09601	0.855432	0.6091	0.833239	8.7954e-11	1.00468
	17	rs71472433	15	40649609	DISP2	C	0.1635	1.07	1.008	1.137	0.02722	1.081	0.9506	1.228	0.2359	0.1665	8.9e-11	1.00469
	18	rs2131755	16	84857378	CRISPLD2	G	0.4357	1.019	0.9751	1.066	0.397	1.123	1.02	1.236	0.01757	0.40851	1.5037e-10	1.0035
	19	rs4839715	6	98365289	ENSG00000224849	G	0.6816	1.02955	0.984252	1.07724	0.2088	1.03455	0.938086	1.14077	0.4962	0.628813	1.62e-10	1.00355
	20	rs148376933	2	99228975	UNC50	T*	0.001	N/A	N/A	N/A	N/A	N/A	N/A	N/A	N/A	.0001*	1.88e-10	3.17847
	21	rs1381335	8	120427648	NOV	C	0.7598	1.04877	0.996016	1.10375	0.06805	1.05552	0.944287	1.1798	0.3414	0.758727	1.9126e-10	1.004
	22	rs61814883	1	151970629	S100A10	G	0.7269	1	0.953289	1.04833	0.9914	1.01256	0.913242	1.12208	0.8123	0.701497	2.05e-10	1.00373
	23	rs8074740	17	42312778	UBTF	A	0.3788	1.032	0.985	1.08	0.1874	1.046	0.9475	1.156	0.37	0.321109	2.3392e-10	1.00365
	24	rs3113037	7	96078564	SHFM1	T	0.2629	1.088	1.033	1.145	0.001318	1.163	1.044	1.296	0.006197	0.233334	2.5159e-10	1.00403
	25	rs12293535	11	15014854	CALCA	A	0.2559	1.048	0.9983	1.101	0.0586	1.132	1.02	1.256	0.01914	0.276083	6.2e-10	1.00371
	26	rs875107	11	70005374	FADD	C	0.4964	1.03	0.9855	1.076	0.1909	1.012	0.9203	1.112	0.8108	0.483069	2.3348e-09	1.00321
	26	rs72945112	11	70093572	FADD	C	0.8823	1.1121	1.04471	1.18385	0.0008676	1.04417	0.913242	1.19332	0.5264	0.85223	6.3047e-06	1.00342
	27	rs3823878	7	73443245	ELN	A	0.09547	1.009	0.9163	1.111	0.859	1.113	0.9066	1.366	0.3061	0.0619664	2.632e-09	1.00664
	28	rs10471645	5	64295363	CWC27	T	0.139	1.018	0.958	1.082	0.5611	1.117	0.9826	1.27	0.09071	0.165223	3.0321e-09	1.00429
	29	rs1888693	10	18440444	CACNB2	G	0.6288	1.02775	0.981354	1.07631	0.2447	1.00867	0.913242	1.11433	0.8646	0.657767	3.58e-09	1.00334
	30	rs4871180	8	122259074	HAS2	T	0.2525	1.028	0.9779	1.081	0.279	1.04	0.9345	1.158	0.4715	0.245226	4.15e-09	1.00368
	31	rs2049865	8	116588546	TRPS1	A	0.6446	1.03756	0.992063	1.0846	0.104	0.979432	0.890472	1.0784	0.6774	0.579177	5.54e-09	1.00319
	32	rs1544387	4	95773585	BMPR1B	T	0.592	1.05119	1.00573	1.09878	0.027	1.002	0.911577	1.10181	0.9664	0.578185	5.74e-09	1.00318
	33	rs11934833	4	157557583	ENSG00000251283	C	0.7304	1.01327	0.966184	1.06281	0.5871	1.04559	0.943396	1.15929	0.3971	0.697007	6.21e-09	1.00341
	34	rs2784255	1	221066373	HLX	T	0.4628	1.031	0.9861	1.077	0.1803	1.04	0.9454	1.145	0.4186	0.515934	1.06e-08	1.00307
	35	rs10120333	9	78740353	PCSK5	G	0.53	0.980392	0.938967	1.02459	0.3813	1.01958	0.927644	1.12108	0.6889	0.531127	1.54e-08	1.00305
	36	rs12942267	17	7372637	ZBTB4	T	0.6088	1.02302	0.977517	1.07089	0.3295	1.05186	0.952381	1.16158	0.3181	0.640171	2.55e-08	1.00312
	37	rs62126581	2	18988240	NT5C1B	G	0.84	1.00806	0.951475	1.06746	0.7836	1.0725	0.944287	1.21832	0.2815	0.830324	3.77e-08	1.00393
	38	rs115490395	1	110663019	UBL4B	A	0.006	N/A	N/A	N/A	N/A	N/A	N/A	N/A	N/A	0.0087693	4.39e-08	1.01651
	39	rs2470653	3	5846502	EDEM1	T	0.7999	1.01812	0.966184	1.07331	0.5036	1.19446	1.06112	1.34445	0.003256	0.772664	4.51e-08	1.00352
	40	rs10173528	2	28288392	RBKS	C	0.4489	1.024	0.9791	1.071	0.3009	1.063	0.966	1.17	0.211	0.393508	4.73e-08	1.00301
	* Bolded variants indicate the flipped alleles for positive effect direction (OR > 1). After confirming the reference/non-reference allele, we have their allele frequencies and effect sizes inverted accordingly.
	** Supplementary figure 3 was drawn based on this table, excluding the two low-frequency variants with NA (AF<0.01)
